# Supplementary material for: Resonance Coupling in Si@WS2Core-Ω Shell Nanostructure
Source: Nanomaterials (Basel). 2023 Jan 23;13(3):462. doi: 10.3390/nano13030462 (PMC9920409; doi:10.3390/nano13030462)
Supplement: Supplementary file 1 [file nanomaterials-13-00462-s001.zip]

Archive with 1 entries (1 files):
- nanomaterials-2180094-supplementary.pdf
